# Supplementary material for: Rich Club Organization of Macaque Cerebral Cortex and Its Role in Network Communication
Source: PLoS One. 2012 Sep 28;7(9):e46497. doi: 10.1371/journal.pone.0046497 (PMC3460908; doi:10.1371/journal.pone.0046497)
Supplement: File S2 — Region names. (TXT) [file pone.0046497.s002.txt]

    '13a'
    '12o'
    '12l'
    'Iai'
    '14r'
    '11m'
    '12m'
    '13L'
    '10o'
    'Iam'
    '13M'
    '12r'
    '11l'
    'Iapm'
    'PrCO'
    'TPg'
    'AL#4'
    'ELr'
    'TA'
    'Gu'
    '10m'
    '6Vb'
    'Ial'
    'EO'
    'TPag'
    'TPdgv'
    'TPdgd'
    'CA3'
    '10v'
    'Su#2'
    'Sb'
    '24'
    'TF'
    'TH'
    '13'
    '36'
    'ENT'
    'AITv'
    '36r'
    '35'
    'AITd'
    'TFL'
    'EC#2'
    '36c'
    'PrS'
    'CA1'
    '8'
    'TFM'
    'EI'
    '23b'
    'Ia#2'
    'ER#1'
    'S#1'
    'CIT'
    'EL'
    'Pros.'
    'ECL'
    'PaS'
    'Hip'
    'STSd'
    '29a-c'
    'STG'
    '36p'
    'DG'
    '20'
    '29d'
    'Per#1'
    'ELc'
    '28m'
    'OFO'
    '6b-beta'
    '4b'
    '4a'
    '32'
    '9'
    '11'
    '10'
    'TE'
    '14'
    '25'
    '12'
    'TG'
    'ST3'
    'STS'
    'TPO'
    'ST2'
    'Tpt'
    'TAa'
    'M9'
    'A1'
    'TPOc'
    '46d'
    'TPPro'
    'ST1'
    'paAlt'
    'L#1'
    '9/46d'
    'Pi#1'
    'D9'
    'A2'
    'TPOr'
    'STPg'
    'paAc'
    '30'
    '23a'
    'ProK'
    '29'
    'TPproD'
    'PFCorb'
    'Pa#2'
    'OFap'
    '14O'
    '10d'
    '46'
    '7b'
    '23c'
    'PGm'
    'F7'
    '23'
    'S2'
    '24c'
    'PS'
    '6M'
    '8B'
    'F5'
    '24b'
    'M1'
    '6V'
    '31'
    'F2'
    'M1-FL'
    'Idg'
    'PECg'
    '6#1'
    'IPL'
    '24a'
    '2#1'
    '7#1'
    'Ig#1'
    'SMAr'
    '1#1'
    'MIP'
    '6D'
    'PEm'
    'PEc#1'
    'PF#1'
    'V6A'
    'F4'
    'F6'
    'SPL'
    'F3'
    'ProM#2'
    '8Ad'
    'S1'
    '3#1'
    '3a'
    'TSA'
    '3b'
    'MI-of'
    '24d'
    'CL#4'
    'belt_sm'
    'Ri#1'
    '6Va'
    'PR#4'
    'M1-HL'
    'FD#1'
    'AIP'
    '9/46v'
    'belt_s'
    'PGop'
    'PFG#1'
    'L9'
    'M2-HL'
    'PFop'
    '44'
    'M2-FL'
    'PC#1'
    'TPOi'
    '46vr'
    'SII-f'
    '46dr'
    '21'
    'IPro'
    'LIP'
    '8A'
    'PIT'
    '46v'
    'V2'
    '45'
    'V4'
    '7a'
    'MT'
    'MSTd'
    'PG#1'
    'FST'
    'VIP'
    'FEF'
    'CITv'
    'PGa'
    'PO#4'
    'IPa'
    'V3A'
    'V3'
    'V3v'
    '45A'
    'V1'
    'V6'
    'DP'
    'Opt'
    'OA'
    '47/12'
    'TEa#3'
    'V4t'
    'PITv'
    'MST'
    'MSTp'
    'LIPi'
    'PITd'
    'PIP#1'
    'LIPe'
    'OAa'
    '45B'
    'TEm'
    'CITd'
    'V4d'
    'MTp'
    'V3d'
    'VOT'
    '8Ac'
    'V4v'
    '26'
    'PHC'
    'PP'
    'ProSt'
    '46f'
    'SMAc'
    'CML'
    'DLr'
    'DLc'
    'VPP'
    'DI#1'
